# Supplementary material for: Monitoring the Dutch Solid Start Program: Developing an Indicator Set for Municipalities to Monitor their First Thousand Days-Approach
Source: Int J Integr Care. 2022 Oct 25;22(4):8. doi: 10.5334/ijic.6508 (PMC9615606; doi:10.5334/ijic.6508)
Supplement: Appendix B. — Results of Delphi round 1, 2, and 3, final local indicator set, choice set and development agenda. [file ijic-22-4-6508-s2.xlsx]

## Sheet: Round 1
Delphi round 1 - selection of topics
Explanation: all ratings were analyzed by calculating the median score (column C) and level of agreement between experts (column D to J), following the RAND/UCLA Appropriateness Method user’s manual. Accepted topics are colored in green, rejected topics in red
					IPRCP	AI	IPRAS	IPR	Consensus	Consensus accepted	Consensus rejected	Consensus grey	No consensus
		A	B	C	D	E	F	G	H
Topics	Phase	Median	3th decile	7th decile	(B+C)/2	|5-D|	2,35+(1,5*E)	C-B	if F > G	(median ≥7)	(median ≤3)	(median 4 - 7)
poverty	preconception	8	7	9	8	3	6.85	2	consensus	1	0	0	0
poverty	pregnancy	8	8	9	8.5	3.5	7.6	1	consensus	1	0	0	0
poverty	after birth	9	8	9	8.5	3.5	7.6	1	consensus	1	0	0	0
substance use: smoking	preconception	8	7	8	7.5	2.5	6.1	1	consensus	1	0	0	0
substance use: smoking	pregnancy	9	8	9	8.5	3.5	7.6	1	consensus	1	0	0	0
substance use: smoking	after birth	8	8	8.6	8.3	3.3	7.3	0.6	consensus	1	0	0	0
low literacy	preconception	7	7	8	7.5	2.5	6.1	1	consensus	1	0	0	0
low literacy	pregnancy	8	7	8	7.5	2.5	6.1	1	consensus	1	0	0	0
low literacy	after birth	8	7	8	7.5	2.5	6.1	1	consensus	1	0	0	0
knowledge	preconception	7	7	8	7.5	2.5	6.1	1	consensus	1	0	0	0
knowledge	pregnancy	7	7	8	7.5	2.5	6.1	1	consensus	1	0	0	0
knowledge	after birth	7	7	8	7.5	2.5	6.1	1	consensus	1	0	0	0
loneliness	preconception	7	5.4	7.6	6.5	1.5	4.6	2.2	consensus	1	0	0	0
loneliness	pregnancy	7	6.4	8	7.2	2.2	5.65	1.6	consensus	1	0	0	0
loneliness	after birth	8	7	8	7.5	2.5	6.1	1	consensus	1	0	0	0
health: experienced health	preconception	7	5.4	8	6.7	1.7	4.9	2.6	consensus	1	0	0	0
health: experienced health	pregnancy	7	6.4	8	7.2	2.2	5.65	1.6	consensus	1	0	0	0
health: experienced health	after birth	7	6.4	8	7.2	2.2	5.65	1.6	consensus	1	0	0	0
health: chronic conditions	preconception	6	6	7	6.5	1.5	4.6	1	consensus	0	0	1	0
health: chronic conditions	pregnancy	7	6	7.6	6.8	1.8	5.05	1.6	consensus	1	0	0	0
health: chronic conditions	after birth	7	6	7	6.5	1.5	4.6	1	consensus	1	0	0	0
health: psychological/psychiatric problems	preconception	8	7	8.6	7.8	2.8	6.55	1.6	consensus	1	0	0	0
health: psychological/psychiatric problems	pregnancy	8	8	9	8.5	3.5	7.6	1	consensus	1	0	0	0
health: psychological/psychiatric problems	after birth	8	8	9	8.5	3.5	7.6	1	consensus	1	0	0	0
health: stress	preconception	8	7	8	7.5	2.5	6.1	1	consensus	1	0	0	0
health: stress	pregnancy	8	8	9	8.5	3.5	7.6	1	consensus	1	0	0	0
health: stress	after birth	8	8	9	8.5	3.5	7.6	1	consensus	1	0	0	0
feelings of control over life	preconception	7	7	8	7.5	2.5	6.1	1	consensus	1	0	0	0
feelings of control over life	pregnancy	8	7	8	7.5	2.5	6.1	1	consensus	1	0	0	0
feelings of control over life	after birth	8	7	8	7.5	2.5	6.1	1	consensus	1	0	0	0
living environment: facilities	preconception	6	4	7	5.5	0.5	3.1	3	consensus	0	0	1	0
living environment: facilities	pregnancy	7	5	7	6	1	3.85	2	consensus	1	0	0	0
living environment: facilities	after birth	7	5	7	6	1	3.85	2	consensus	1	0	0	0
living environment: safety	preconception	7	6	8	7	2	5.35	2	consensus	1	0	0	0
living environment: safety	pregnancy	7	6	8	7	2	5.35	2	consensus	1	0	0	0
living environment: safety	after birth	7	6.4	8	7.2	2.2	5.65	1.6	consensus	1	0	0	0
interventions (process indicators)	preconception	8	7	8	7.5	2.5	6.1	1	consensus	1	0	0	0
interventions (process indicators)	pregnancy	8	7	8.6	7.8	2.8	6.55	1.6	consensus	1	0	0	0
interventions (process indicators)	after birth	8	7	8.6	7.8	2.8	6.55	1.6	consensus	1	0	0	0
folic acid	preconception	7	6	8	7	2	5.35	2	consensus	1	0	0	0
folic acid	pregnancy	8	7	8	7.5	2.5	6.1	1	consensus	1	0	0	0
overweight or underweight	preconception	8	6.4	8	7.2	2.2	5.65	1.6	consensus	1	0	0	0
overweight or underweight	pregnancy	8	7	8	7.5	2.5	6.1	1	consensus	1	0	0	0
substance use: alcohol	preconception	8	6.4	9	7.7	2.7	6.4	2.6	consensus	1	0	0	0
substance use: alcohol	pregnancy	9	8	9	8.5	3.5	7.6	1	consensus	1	0	0	0
substance use: drugs	preconception	8	7	9	8	3	6.85	2	consensus	1	0	0	0
substance use: drugs	pregnancy	9	8.4	9	8.7	3.7	7.9	0.6	consensus	1	0	0	0
verslaving	pregnancy	9	8	9	8.5	3.5	7.6	1	consensus	1	0	0	0
verslaving	after birth	9	8.4	9	8.7	3.7	7.9	0.6	consensus	1	0	0	0
client characteristics: age	pregnancy	8	7	8	7.5	2.5	6.1	1	consensus	1	0	0	0
client characteristics: age	after birth	8	7	8	7.5	2.5	6.1	1	consensus	1	0	0	0
social network	pregnancy	8	8	8	8	3	6.85	0	consensus	1	0	0	0
social network	after birth	8	8	8.6	8.3	3.3	7.3	0.6	consensus	1	0	0	0
housing problems	pregnancy	8	8	9	8.5	3.5	7.6	1	consensus	1	0	0	0
housing problems	after birth	8	8	9	8.5	3.5	7.6	1	consensus	1	0	0	0
early detection by healthcare provider	pregnancy	9	8	9	8.5	3.5	7.6	1	consensus	1	0	0	0
early detection by healthcare provider	after birth	9	8	9	8.5	3.5	7.6	1	consensus	1	0	0	0
client experience	pregnancy	8	7	8	7.5	2.5	6.1	1	consensus	1	0	0	0
client experience	after birth	8	7	8	7.5	2.5	6.1	1	consensus	1	0	0	0
health: healthcare expenditures	preconception	7	6	7.6	6.8	1.8	5.05	1.6	consensus	1	0	0	0
health: healthcare expenditures	after birth	7	6	7.6	6.8	1.8	5.05	1.6	consensus	1	0	0	0
contraceptives	preconception	7	6	8	7	2	5.35	2	consensus	1	0	0	0
preconception care	preconception	8	7	8	7.5	2.5	6.1	1	consensus	1	0	0	0
participation (work)	preconception	7	6	8	7	2	5.35	2	consensus	1	0	0	0
life expectancy	preconception	6	5	7	6	1	3.85	2	consensus	0	0	1	0
medication use	pregnancy	6	5	7	6	1	3.85	2	consensus	0	0	1	0
domestic violence (including screening)	pregnancy	9	8	9	8.5	3.5	7.6	1	consensus	1	0	0	0
unintended and/or unwanted pregnancy	pregnancy	8	7	8.6	7.8	2.8	6.55	1.6	consensus	1	0	0	0
breastfeeding information	pregnancy	7	6	7	6.5	1.5	4.6	1	consensus	1	0	0	0
care: antenatal care	pregnancy	8	7	8	7.5	2.5	6.1	1	consensus	1	0	0	0
care: multidisciplinary collaboration	pregnancy	8	7	8	7.5	2.5	6.1	1	consensus	1	0	0	0
gestational diabetes	pregnancy	6	5	7.6	6.3	1.3	4.3	2.6	consensus	0	0	1	0
hypertension	pregnancy	7	5	7	6	1	3.85	2	consensus	1	0	0	0
multiple pregnancy	pregnancy	6	5	7	6	1	3.85	2	consensus	0	0	1	0
in vitro fertilization (IVF)	pregnancy	5	4	6.6	5.3	0.3	2.8	2.6	consensus	0	0	1	0
client characteristics: educational level	after birth	7	6	7	6.5	1.5	4.6	1	consensus	1	0	0	0
marriage	after birth	5	2	5	3.5	1.5	4.6	3	consensus	0	0	1	0
client characteristics: migration background	after birth	7	5	8	6.5	1.5	4.6	3	consensus	1	0	0	0
client characteristics: socioeconomic status	after birth	8	7	8.6	7.8	2.8	6.55	1.6	consensus	1	0	0	0
health: physical illness	after birth	6	5	7	6	1	3.85	2	consensus	0	0	1	0
health: intellectual disability parent	after birth	8	8	9	8.5	3.5	7.6	1	consensus	1	0	0	0
problems in childhood	after birth	8	7	8	7.5	2.5	6.1	1	consensus	1	0	0	0
vulnerable family: single parent family	after birth	8	7	8	7.5	2.5	6.1	1	consensus	1	0	0	0
vulnerable family: social support act	after birth	7	6.4	8	7.2	2.2	5.65	1.6	consensus	1	0	0	0
vulnerable family: registered crime suspect	after birth	7	5.4	8	6.7	1.7	4.9	2.6	consensus	1	0	0	0
vulnerable family: crime victim	after birth	7	6	8	7	2	5.35	2	consensus	1	0	0	0
vulnerable family: relationship problems	after birth	8	7	8	7.5	2.5	6.1	1	consensus	1	0	0	0
living environment: home	after birth	7	5.4	7	6.2	1.2	4.15	1.6	consensus	1	0	0	0
type of care	after birth	5	4	7	5.5	0.5	3.1	3	consensus	0	0	1	0
place of birth	after birth	5	4	6	5	0	2.35	2	consensus	0	0	1	0
postpartum haemorrhage	after birth	5	4	7	5.5	0.5	3.1	3	consensus	0	0	1	0
perineal laceration	after birth	5	4	6	5	0	2.35	2	consensus	0	0	1	0
caesarean section	after birth	5	4.4	6	5.2	0.2	2.65	1.6	consensus	0	0	1	0
child health outcomes: Apgar <7 after 5 minutes	after birth	7	6	8	7	2	5.35	2	consensus	1	0	0	0
child health outcomes: congenital defects	after birth	8	6	8	7	2	5.35	2	consensus	1	0	0	0
health outcomes child: premature birth	after birth	8	7.4	9	8.2	3.2	7.15	1.6	consensus	1	0	0	0
health outcomes child: low birth weight	after birth	8	7.4	9	8.2	3.2	7.15	1.6	consensus	1	0	0	0
health outcomes child: mortality	after birth	8	8	9	8.5	3.5	7.6	1	consensus	1	0	0	0
live births	after birth	7	5.4	8	6.7	1.7	4.9	2.6	consensus	1	0	0	0
parenting	after birth	7	6	8	7	2	5.35	2	consensus	1	0	0	0
relation parent – child	after birth	7	7	8	7.5	2.5	6.1	1	consensus	1	0	0	0
combination parenting and other activities	after birth	7	5	7	6	1	3.85	2	consensus	1	0	0	0
breastfeeding	after birth	7	7	8	7.5	2.5	6.1	1	consensus	1	0	0	0
vaccinations	after birth	7	7	8	7.5	2.5	6.1	1	consensus	1	0	0	0
overweight or underweight child	after birth	8	7	8	7.5	2.5	6.1	1	consensus	1	0	0	0
physical activity child	after birth	7	6.4	8	7.2	2.2	5.65	1.6	consensus	1	0	0	0
hearing child	after birth	6	5	7	6	1	3.85	2	consensus	0	0	1	0
intellectual disability child	after birth	7	7	8	7.5	2.5	6.1	1	consensus	1	0	0	0
development: language	after birth	8	7	8	7.5	2.5	6.1	1	consensus	1	0	0	0
development: emotional	after birth	8	7	9	8	3	6.85	2	consensus	1	0	0	0
development: motor skills	after birth	8	7	8	7.5	2.5	6.1	1	consensus	1	0	0	0
nutrition: meals	after birth	7	6.4	8	7.2	2.2	5.65	1.6	consensus	1	0	0	0
nutrition: vitamines	after birth	7	6	7	6.5	1.5	4.6	1	consensus	1	0	0	0
health: hospitalization	after birth	8	6	8	7	2	5.35	2	consensus	1	0	0	0
care use: postpartum care	after birth	8	7	8.6	7.8	2.8	6.55	1.6	consensus	1	0	0	0
care use: youth healthcare	after birth	8	7	9	8	3	6.85	2	consensus	1	0	0	0
care use: general practitioner	after birth	7	6	8	7	2	5.35	2	consensus	1	0	0	0
care use: referral from youth healthcare	after birth	8	7	9	8	3	6.85	2	consensus	1	0	0	0
child abuse and neglect	after birth	9	8	9	8.5	3.5	7.6	1	consensus	1	0	0	0
youth care	after birth	9	8	9	8.5	3.5	7.6	1	consensus	1	0	0	0
childcare	after birth	6	5	7	6	1	3.85	2	consensus	0	0	1	0
										105	0	16	0

## Sheet: Round 2
Delphi round 2 - prioritization of topics
Explanation: the aggregated sum scores for every topic are given for each of the three meetings seperately (column C to E; J to L; Q to S) and all together (column F, M and T). The top 10 highest scores for each column are colored green. We classified the topics from high to low sum scores in total.
(1) Preconception							(2) Pregnancy							(3) After birth
Nr	Topic	1st meeting	2nd meeting	3th meeting	Total (1+2+3)		Nr	Topic	1st meeting	2nd meeting	3th meeting	Total (1+2+3)		Nr	Topic	1st meeting	2nd meeting	3th meeting	Total (1+2+3)
1	poverty	94	140	46	280		1	cumulation of risk factors	69	97	118	284		1	cumulation of risk factors	43	73	106	222
2	preconception care	87	75	31	193		2	poverty	76	110	30	216		2	poverty	71	95	48	214
3	substance use: smoking	69	55	43	167		3	early detection by healthcare provider	83	65	67	215		3	social network	52	60	27	139
4	health: psychological/psychiatric problems	68	50	36	154		4	domestic violence (including screening)	42	55	37	134		4	health: psychological/psychiatric problems ouders	49	40	30	119
5	health: stress	51	45	30	126		5	care: multidisciplinary collaboration	47	50	35	132		5	early detection by healthcare provider	55	30	14	99
6	domestic violence (including screening)	22	50	46	118		6	health: psychological/psychiatric problems	61	45	23	129		6	child abuse and neglect	25	35	35	95
7	interventions (process indicators)	46	45	16	107		7	health: stress	39	62	27	128		7	health: intellectual disability parents	50	13	26	89
8	low literacy	41	40	22	103		8	social network	43	51	27	121		8	health: stress	36	43	7	86
9	early detection by healthcare provider	49	40	13	102		9	substance use: smoking	45	20	50	115		9	low birth	47	17	21	85
10	client characteristics: socioeconomic status	25	25	50	100		10	unintended and/or unwanted pregnancy	29	60	23	112		10	relation parent – child	35	50	0	85
11	substance use: alcohol	53	30	16	99		11	housing problems	40	40	16	96		11	domestic violence (including screening)	19	35	26	80
12	overweight or underweight	41	25	33	99		12	care: antenatal care	66	25	5	96		12	low literacy	32	33	14	79
13	social network	10	55	24	89		13	low literacy	48	23	21	92		13	substance use: addiction	37	20	20	77
14	health: intellectual disability parents	46	15	23	84		14	feelings of control over life	12	65	7	84		14	feelings of control over life	21	45	10	76
15	contraceptives	37	5	41	83		15	overweight or underweight	52	15	15	82		15	client experience	25	45	0	70
16	health: experienced health	37	20	25	82		16	health: intellectual disability parents	34	17	27	78		16	care use: postpartum care	47	15	8	70
17	substance use: drugs	29	30	16	75		17	interventions (process indicators)	36	20	18	74		17	care use: youth healthcare	25	30	15	70
18	vulnerable family: relationship problems	9	45	19	73		18	substance use: addiction	29	30	9	68		18	experience parenting	40	22	4	66
19	feelings of control over life	32	25	15	72		19	client experience	13	55	0	68		19	health outcomes child: low birth weight	37	17	11	65
20	housing problems	9	45	16	70		20	substance use: alcohol	37	12	5	54		20	care use: number of healthcare providers involved	18	30	13	61
21	care: multidisciplinary collaboration	29	25	13	67		21	substance use: drugs	32	10	6	48		21	substance use: smoking	21	0	38	59
22	folic acid	23	20	18	61		22	knowledge	15	15	11	41		22	housing problems	17	25	10	52
23	vulnerable family: single parent family	31	5	16	52		23	participation (work)	11	0	29	40		23	problems in childhood	7	10	26	43
24	knowledge	27	5	18	50		24	client characteristics: socioeconomic status	8	0	30	38		24	development: emotional	13	20	10	43
25	living environment: safety	13	25	12	50		25	vulnerable family: single parent family	23	0	10	33		25	breastfeeding	8	2	32	42
26	client characteristics: migration background	9	20	20	49		26	loneliness	15	5	9	29		26	youth care	15	25	0	40
27	loneliness	25	5	18	48		27	health: experienced health	20	0	3	23		27	health outcomes child: mortality	27	10	0	37
28	unintended and/or unwanted pregnancy	32	5	8	45		28	client characteristics: age	13	5	4	22		28	overweight or underweight child	23	0	4	27
29	client characteristics: educational level	31	0	0	31		29	folic acid	10	5	4	19		29	vulnerable family: relationship problems	12	15	7	34
30	participation (work)	14	5	7	26		30	nutrition	2	15	2	19		30	interventions (process indicators)	10	5	18	33
31	health: healthcare expenditures	10	5	2	17		31	client characteristics: migration background	2	5	11	18		31	care use: referral from youth healthcare	15	10	8	33
32	nutrition: meals	1	10	1	12		32	living environment: facilities	6	10	0	16		32	participation (work)	8	5	19	32
33	parenting	0	5	6	11		33	breastfeeding information	1	13	2	16		33	parenting	15	10	5	30
							34	care use: postpartum care	16	0	0	16		34	development: motor skills	13	7	10	30
							35	youth care	8	0	1	9		35	health: experienced health	6	20	0	26
							36	relation parent – child	8	0	0	8		36	vulnerable family: single parent family	8	5	12	25
							37	hypertension	2	0	5	7		37	excessive crying baby	5	8	12	25
							38	client characteristics: educational level	2	0	5	7		38	development: language	8	15	0	23
							39	health: chronic conditions	4	0	2	6		39	knowledge	6	10	5	21
							40	living environment: safety	1	0	5	6		40	intellectual disability child	12	7	2	21
							41	parenting	0	0	1	1		41	client characteristics: socioeconomic status	14	0	4	18
														42	loneliness	14	0	4	18
														43	parental behaviour: reading aloud	7	10	0	17
														44	parental behaviour: playing	7	10	0	17
														45	care use: general practitioner	10	0	6	16
														46	living environment: home	3	5	7	15
														47	nutrition: meals	5	5	2	12
														48	living environment: safety	7	0	3	10
														49	client characteristics: migration background	0	0	9	9
														50	child health outcomes: Apgar <7 after 5 minutes	2	5	0	7
														51	child health outcomes: congenital defects	7	0	0	7
														52	client characteristics: educational level	0	0	5	5
														53	combination parenting and other activities	0	5	0	5
														54	vulnerable family: social support act	2	0	2	4
														55	nutrition: vitamins	2	0	2	4
														56	client characteristics: age	3	0	0	3
														57	vaccinations	0	2	1	3
														58	vulnerable family: registered crime suspect	2	0	0	2
														59	vulnerable family: crime victim	2	0	0	2
														60	health: healthcare expenditures	0	0	2	2
														61	live births	0	1	0	1
														62	health: chronic conditions	0	0	0	0
														63	living environment: facilities	0	0	0	0
														64	physical activity child	0	0	0	0
														65	health: hospitalization	0	0	0	0

## Sheet: Round 3
Delphi round 3 - prioritization of indicators
Explanation: for each phase (preconception, pregnancy, after birth) we present the percentage of experts that selected an indicator in their top 3 (column D, K and R) and as their preference (column E, L and S). Results are colored green if > 50% (top 3, column D, K and R) or if it is the highest percentage (preference, column E, L and S)
(1) Preconception							(2) Pregnancy							(3) after birth
Poverty							Poverty							Poverty
Indicator	Numerator	Denumerator	Top 3	Preference			Indicator	Numerator	Denumerator	Top 3	Preference			Indicator	Numerator	Denumerator	Top 3	Preference
Percentage of women and men in the reproductive age with a low household income (<10th percentile)	Number of women and men in the reproductive age with a low household income (<10th percentile)	Number of women and men in the reproductive age	0.344828	0.0344828			Percentage of pregnant women and their partner with a low household income (<10th percentile)	Numberof pregnant women and their partner with a low household income (<10th percentile)	Number of pregnant women and their partner	0.241379	0.0689655			Percentage of children born in a family with a low household income (<10th percentile)	Number of children born in a family with a low household income (<10th percentil	Number of births	0.310345	0.0689655
Percentage of women and men in the reproductive age with an income up to the 101% threshold of the social minimum	Number of women and men in the reproductive age with an income up to the 101% threshold of the social minimum	Number of women and men in the reproductive age	0.103448	0.0344828			Percentage of pregnant women and their partner with an income up to the 101% threshold of the social minimum	Number of pregnant women and their partner with an income up to the 101% threshold of the social minimum	Number of pregnant women and their partner	0.0689655	0.0344828			Percentage of children born in a family with an income up to the 101% threshold of the social minimum	Number of children born in a family with an income up to the 101% threshold of the social minimum	Number of births	0.103448	0.0344828
Percentage of women and men in the reproductive age at risk of poverty (income below the low income threshold)	Number of women and men in the reproductive age at risk of poverty (income below the low income threshold)	Number of women and men in the reproductive age	0.448276	0.0689655			Percentage of pregnant women and their partner at risk of poverty (income below the low income threshold)	Number of pregnant women and their partner at risk of poverty (income below the low income threshold)	Number of pregnant women and their partner	0.344828	0.0689655			Percentage of children born in a family at risk of poverty (income below the low income threshold)	Percentage of children born in a family at risk of poverty (income below the low income threshold)	Number of births	0.37931	0.0344828
Percentage of women and men in the reproductive age on social benefits	Number of women and men in the reproductive age on social benefits	Number of women and men in the reproductive age	0.172414	0			Percentage of pregnant women and their partner on social benefits	Number of pregnant women and their partner on social benefits	Number of pregnant women and their partner	0.137931	0			Percentage of children born in a family on social benefits	Number of children born in a family on social benefits	Number of births	0.137931	0
Percentage of women and men in the reproductive age with debts	Number of women and men in the reproductive age with a registration of debt restructuring and/or delayed health insurance payments for more than six months	Number of women and men in the reproductive age	0.62069	0.172414			Percentage of pregnant women with debts	Number of pregnant women with a registration of debt restructuring and/or delayed health insurance payments for more than six months in year of childbirth	Number of pregnant women in year of childbirth	0.655172	0.103448			Percentage of children born in a family with debts	Number of births of whom one or both parents have a registration of debt restructuring and/or delayed health insurance payments for more than six months	Number of births	0.586207	0.137931
Percentage of women and men in the reproductive age who had insufficient financial resources (struggled to make ends meet) in the last 12 months	Percentage of women and men in the reproductive age who had insufficient financial resources (struggled to make ends meet) in the last 12 months	Number of women and men in the reproductive age	0.586207	0.241379			Percentage of pregnant women and their who had insufficient financial resources (struggled to make ends meet) in the last 12 months	Percentage of pregnant women and their partner who had insufficient financial resources (struggled to make ends meet) in the last 12 months	Number of pregnant women and their partner	0.482759	0.172414			Percentage of children aged 0 - 2 in a family who had insufficient financial resources (struggled to make ends meet) in the last 12 months	Number of children aged 0 - 2 in a family who had insufficient financial resources (struggled to make ends meet) in the last 12 months	Number of children aged 0 - 2 years	0.517241	0.206897
Percentage of women and men in the reproductive age with stress due to finances	Number of women and men in the reproductive age with stress due to finances	Number of women and men in the reproductive age	0.724138	0.448276			Percentage of pregnant women and their partner with stress due to finances	Number of pregnant women and their partner with stress due to finances	Number of pregnant women and their partner	0.793103	0.551724			Percentage of parents from children aged 0 - 2 years with stress due to finances	Number of parents from children aged 0 - 2 years with stress due to finances	Number of parents of children aged 0 - 2 years	0.758621	0.517241
Early detection by healthcare provider							Early detection by healthcare provider							Early detection by healthcare provider
Indicator	Numerator	Denumerator	Suitable?				Indicator	Numerator	Denumerator	Top 3	Preference			Indicator	Numerator	Denumerator	Top 3	Preference
Percentage of general practitioners that, in collaboration with the social domain, structurally apply and record integrated risk screening according to the available International Classification of Primary Care	Number of general practitioners that, in collaboration with the social domain, structurally apply and record integrated risk screening according to the available International Classification of Primary Care	Number of general practitioners	0.655172	Many comments and discussion			Percentage of midwives who systematically use a validated screening tool for vulnerability during pregnancy	Number of midwives who systematically use a validated screening tool for vulnerability during pregnancy	Number of midwives	0.896552	0.62069			Percentage of maternity care assistants who systematically use a validated screening tool for vulnerability during pregnancy	Number of maternity care assistants who systematically use a validated screening tool for vulnerability during pregnancy	Number of maternity care assistants	0.793103	0.275862
							Percentage of pregnant women who received a prenatal home visit by youth health care	Number of pregnant women who received a prenatal home visit by youth health care	Number of pregnant women	0.931034	0.103448			Percentage of families classified as 'high risk' during the postpartum period	Number of families classified as 'high risk' during the postpartum period	Number of families	0.965517	0.448276
							Percentage of pregnant women that had their first antenatal care visit after the 10th week of pregnancy	Number of pregnant women that had their first antenatal care visit after the 10th week of pregnancy	Number of pregnant women	0.551724	0.275862			Percentage of families not receiving postpartum care (at home) after birth	Number of live births of whom the mother had a declaration for postpartum care after birth	Number of live births	0.827586	0.275862
Health: psychological/psychiatric problems							Health: psychological/psychiatric problems							Health: psychological/psychiatric problems
Indicator	Numerator	Denumerator	Top 3	Preference			Indicator	Numerator	Denumerator	Top 3	Preference			Indicator	Numerator	Denumerator	Top 3	Preference
Percentage of women and men in the reproductive age with psychological or psychiatric problems	Number of women and men in the reproductive age with psychological or psychiatric problems (use of medication and/or receiving care from a psychologist or psychiatrist)	Number of women and men in the reproductive age	0.965517	0.758621			Percentage of pregnant women with psychological or psychiatric problems	Number of pregnant women with psychological or psychiatric problems (use of medication and/or receiving care from a psychologist or psychiatrist)	Number of pregnant women	0.965517	0.724138			Percentage of children aged 0 to 2 years of whom one or both parents have psychological or psychiatric problems	Number of children aged 0 to 2 years of whom one or both parents have psychological or psychiatric problems (use of medication and/or receiving care from a psychologist or psychiatrist)	Number of children aged 0 - 2 years	0.965517	0.827586
Percentage of women and men in the reproductive age with a depression	Number of women and men in the reproductive age with a depression	Number of women and men in the reproductive age	0.37931	0.0689655			Percentage of pregnant women with a depression	Number of pregnant women with a depression	Number of pregnant women	0.482759	0			Percentage of children aged 0 - 2 years of whom one or both parents have a depression	Number of children aged 0 - 2 years of whom one or both parents have a depression	Number of children aged 0 - 2 years	0.413793	0.0344828
Percentage of women and men in the reproductive age who use mental healthcare services	Number of women and men in the reproductive age who use mental healthcare services	Number of women and men in the reproductive age	0.62069	0.172414			Percentage of pregnant women who use mental healthcare services	Number of pregnant women who use mental healthcare services	Number of pregnant women	0.551724	0.103448			Percentage of children aged 0 - 2 years of whom one or both parents use mental healthcare services	Number of children aged 0 - 2 years of whom one or both parents use mental healthcare services	Number of children aged 0 - 2 years	0.448276	0
Percentage of women and men in the reproductive age who use medication for psychological or psychiatric problems	Number of women and men in the reproductive age who use medication for psychological or psychiatric problems (e.g. antipsychotics, antidepressants)	Number of women and men in the reproductive age	0.310345	0			Percentage of pregnant women who use medication for psychological or psychiatric problems	Percentage of pregnant women who use medication for psychological or psychiatric problems (e.g. antipsychotics, antidepressants)	Number of pregnant women	0.551724	0.137931			Percentage of children 0 -2 years of whom one or both parents use medication for psychological or psychiatric problems (e.g. antipsychotics, antidepressants)	Number of children 0 -2 years of whom one or both parents use medication for psychological or psychiatric problems (e.g. antipsychotics, antidepressants)	Number of children aged 0 - 2 years	0.172414	0
														Percentage of women who recently gave birth with a postpartum depression	Number of women who recently gave birth with a postpartum depression	Number of women who recently gave birth	0.793103	0.0689655
														Percentage of fathers (children aged 0 - 2 years) with ADHD	Number of fathers (children aged 0 - 2 years) with ADHD	Number of fathers of children aged 0 - 2 years	0.0689655	0
Health: stress							Health: stress							Health: stress
Indicator	Numerator	Denumerator	Top 3	Preference			Indicator	Numerator	Denumerator	Top 3	Preference			Indicator	Numerator	Denumerator	Top 3	Preference
Percentage of women and men in the reproductive age with stress	Number of women and men in the reproductive age with stress (for example due to work/study, education, health, informal care, finance, social media)	Number of women and men in the reproductive age	0.827586	0.678571			Percentage of pregnant women with stress	Number of pregnant women with stress (for example due to work/study, education, health, informal care, finance, social media)	Number of pregnant women	0.793103	0.464286			Percentage of parents of children aged 0 - 2 years with stress	Number of parents of children aged 0 - 2 years with stress (for example due to work/study, education, health, informal care, finance, social media)	Number of parents of children aged 0 - 2 years	0.482759	0.25
Percentage of women and men in the reproductive age experiencing burn out, nervousness or long-term stress	Number of women and men in the reproductive age experiencing burn out, nervousness or long-term stress	Number of women and men in the reproductive age	0.586207	0.321429			Percentage of pregnant women experiencing burn out, nervousness or long-term stress	Number of pregnant women experiencing burn out, nervousness or long-term stress	Number of pregnant women	0.62069	0.142857			Percentage of parents of children aged 0 - 2 years experiencing burn out, nervousness or long-term stress	Number of parents of children aged 0 - 2 years experiencing burn out, nervousness or long-term stress	Number of parents of children aged 0 - 2 years	0.448276	0.107143
							Percentage of pregnant women with severe stress	Number of pregnant women with severe stress	Number of pregnant women	0.793103	0.392857			Percentage of parents of children aged 0 - 2 years who experience above-average stress with parenting	Number of parents of children aged 0 - 2 years who experience above-average stress with parenting	Number of parents of children aged 0 - 2 years	0.931034	0.571429
														Percentage of parents of children aged 0 - 2 years who experience stress due to the family	Percentage of parents of children aged 0 - 2 years who experience stress due to the family	Number of parents of children aged 0 - 2 years	0.448276	0.0714286
Domestic violence (including screening)							Domestic violence (including screening)
Indicator	Numerator	Denumerator	Suitable?				Indicator	Numerator	Denumerator	Top 3	Preference
Percentage of referrals of women and men in the reproductive age to support regarding domestic violence	Number of referrals of women and men in the reproductive age to support regarding domestic violence	Number of women and men in the reproductive age	0.793103				Percentage of referrals of pregnant women to support regarding domestic violence	Number of referrals of pregnant women to support regarding domestic violence	Number of pregnant women	0.758621	0.214286
							Percentage of midwives who systematically use a validated screening tool for domestic violence and abuse	Number of midwives who systematically use a validated screening tool for domestic violence and abuse	Number of midwives	0.586207	0
							Percentage of pregnant women who are screened for domestic violence and abuse	Number of pregnant women who are screened for domestic violence and abuse	Number of pregnant women	0.413793	0.142857
							Percentage of pregnant women experiencing domestic violence during pregnancy	Number of pregnant women experiencing domestic violence during pregnancy	Number of pregnant women	0.862069	0.607143
Substance use: smoking							Substance use: smoking
Indicator	Numerator	Denumerator	Top 3	Preference			Indicator	Numerator	Denumerator	Top 3	Preference
Percentage of women in the reproductive age who smoke	Number of women aged 19 to 45 who smoke	Number of women in the reproductive age	0.517241	0.357143			Percentage of women who smoke at some point during pregnancy	Number of pregnant women who smoke at some point during pregnancy	Number of pregnant women	0.689655	0.464286
Percentage of women who smoke prior to pregnancy	Number of pregnant women smoking prior to pregnancy	Number of pregnant women	0.551724	0.285714			Percentage of women and/or their partner who smoke at some point during pregnancy	Number of pregnant women and/or their partner who smoke at some point during pregnancy	Number of pregnant women and/or their partner	0.793103	0.428571
Percentage of women who quit smoking prior to pregnancy	Number of pregnant women who quit smoking prior to pregnancy	Number of pregnant women	0.586207	0.107143			Percentage of pregnant women receiving help and advice to quit smoking	Number of pregnant women receiving help and advice to quit smoking	Number of pregnant women	0.344828	0.464286
Percentage of women who quit smoking when they want children	Number of women who quit smoking when they want children	Number of women who want children	0.689655	0.25			Percentage of pregnant women who have received help and advice to quit smoking	Number of pregnant women who have received help and advice to quit smoking	Number of pregnant women	0.517241	0.0714286
							Social network							Social network
							Indicator	Numerator	Denumerator	Top 3	Preference			Indicator	Numerator	Denumerator	Top 3	Preference
							Percentage of pregnant women who indicate that they can receive support and/or help from the environment, family and friends	Number of pregnant women who indicate that they can receive support and/or help from the environment, family and friends	Number of pregnant women	0.827586	0.464286			Percentage of parents of children aged 0 - 2 years who indicate that they can receive support and/or help from the environment, family and friend	Number of parents of children aged 0 - 2 years who indicate that they can receive support and/or help from the environment, family and friend	Number of parents of children aged 0 - 2 years	0.827586	0.428571
							Percentage of pregnant women being moderately or severely lonely	Number of pregnant women being moderately or severely lonely	Number of pregnant women	0.827586	0.535714			Percentage of parents of children aged 0 - 2 years who indicate that they often or mostly discuss parental problems with someone	Number of parents of children aged 0 - 2 years who indicate that they often or mostly discuss parental problems with someone	Number of parents of children aged 0 - 2 years	0.586207	0.107143
														Percentage of parents with children aged 0 - 2 years being moderately or severely lonely	Number of parents with children aged 0 - 2 years being moderately or severely lonely	Number of parents of children aged 0 - 2 years	0.862069	0.464286
							Cumulation of risk factors							Cumulation of risk factors
							Indicator	Numerator	Denumerator	Top 3	Preference			Indicator	Numerator	Denumerator	Top 3	Preference
							Percentage of pregnant women with 5 or more risk factors to vulnerability	Number of pregnant women with 5 or more risk factors to vulnerability (indicator is work in progress, e.g. low household income, mental healthcare services use)	Number of pregnant women	0.448276	0			Percentage of children born in a family in a potentially vulnerable situation	Number of children born in a family with 3 or more risk factors to vulnerability (indicator is work in progress, e.g. low household income, mental healthcare services use)	Number of births	0.931034	0.607143
							Percentage of pregnant women with 4 or more risk factors to vulnerability	Number of pregnant women with 4 or more risk factors to vulnerability (indicator is work in progress, e.g. low household income, mental healthcare services use)	Number of pregnant women	0.448276	0.142857			Percentage of children without a good start, i.e. being born prematurely and/or with a low birth weight for gestational age and/or overweight at the age of 2 and/or a delay in speech-language development at the age of 2	Number of children without a good start, i.e. being born prematurely and/or with a low birth weight for gestational age and/or overweight at the age of 2 and/or a delay in speech-language development at the age of 2	Number of children	0.827586	0.392857
							Percentage of pregnant women with 3 or more risk factors to vulnerability	Number of pregnant women with 3 or more risk factors to vulnerability (indicator is work in progress, e.g. low household income, mental healthcare services use)	Number of pregnant women	0.793103	0.75
Preconception care
Indicator	Numerator	Denumerator	Top 3	Preference
Percentage of families reached with a preconception consultation (preconception care)	Number of women with a claim for a preconception consultation (before the first pregnancy or in between two pregnancies)	Number of pregnancies	0.689655	0.62069
Percentage of families reached with a preconception consultation (preconception care) before the first pregnancy	Number of women with a claim for a preconception consultation before the first pregnancy	Number of pregnancies	0.62069	0.275862
Percentage of midwifery practices that offer a preconception consultation (preconception care)	Number of midwifery practices that offer a preconception consultation (preconception care)	Number of midwifery practices	0.62069	0
Percentage of hospitals that offer a preconception consultation (preconception care)	Number of hospitals that offer a preconception consultation (preconception care)	Number of hospitals	0.310345	0
Percentage of general practitioners that offer a preconception consultation (preconception care)	Number of general practitioners that offer a preconception consultation (preconception care)	Number of general practitioners	0.103448	0.0344828
Number of visitors to websites regarding preparation for pregnancy	.	.	0.344828	0.0689655
Low literacy
Indicator	Numerator	Denumerator	Top 3	Preference
Percentage of low literacy among women and men aged 16 to 65 years	Number of low literate women and men aged 16 - 65 years	Number of women and men aged 16 - 65 years	0.482759	0.137931
Percentage of low literate working people aged 30 to 50 years	Number of low literate working people aged 30 to 50 years	Number of working people aged 30 to 50 years	0.103448	0
Percentage of low literacy among young people (<30 years) without partner and children	Number of low literate people under the age of 30 without a partner and/or children	Number of people under the age of 30 without a partner and/or children	0.37931	0
Percentage of low literacy among migrants (>30 years) with partner and/or children	Number of low literate migrants (>30 years) with partner and/or children	Number of migrants (>30 years) with partner and/or children	0.413793	0
Percentage of low literacy among women and men in the reproductive age	Number of low literate women and men in the reproductive age	Number of women and men in the reproductive age	0.931034	0.862069
Client characteristics: socioeconomic status
Indicator	Numerator	Denumerator	Top 3	Preference
Percentage of women and men in the reproductive age living in a neighbourhood with a low liveability score	Number of women and men aged 19 to 45 living in a neighbourhood with a low liveability score (weak to very weak)	Number of women and men in the reproductive age	0.827586	0.448276
Percentage of women and men in the reproductive age with a low educational level	Percentage of women and men in the reproductive age with a low educational level according to the highest completed education	Number of women and men in the reproductive age	0.793103	0.172414
Percentage of women and men in the reproductive age with a long-term low income	Percentage of women and men in the reproductive age with an income under the low income threshold for at least 4 years in a row	Number of women and men in the reproductive age	0.896552	0.37931
Interventions
The list of possible indicators for the topic ‘interventions’ was very long as there are many different interventions. The research team decided to provide a list of general indicators to monitor interventions (instead of letting experts choose just one indicator for one intervention)
							Care: multidisciplinairy collaboration
							Indicator	Numerator	Denumerator	Top 3	Preference
							Percentage of pregnant women discussed in a multidisciplinary meeting	Number of pregnant women discussed in a multidisciplinary meeting	Number of pregnant women	0.862069	0.37931
							Percentage of pregnant women who are in the picture of youth health care before childbirth	Number of pregnant women who are in the picture of youth health care before childbirth	Number of pregnant women	0.931034	0.62069
							Unintended and/or unwanted pregnancy
							Indicator	Numerator	Denumerator	Top 3	Preference
							Percentage of unplanned pregnancies	Number of pregnant women who indicate that their pregnancy is unplanned	Number of pregnant women	0.793103	0.37931
							Percentage of unplanned pregnancies among women under the age of 25	Number of pregnant women under the age of 25 who indicate that their pregnancy is unplanned	Number of pregnant women under the age of 25	0.344828	0.103448
							Percentage of women in the reproductive age at risk of an unplanned pregnancy	Number of women aged 18 - 49 with the following characteristics: sexually active, no contraception, not pregnant and no desire to have children	Number of women aged 18 - 49 years	0.310345	0.0689655
							Percentage of unwanted pregnancies	Number of unwanted pregnancies	Number of pregnant women	0.896552	0.448276
							Percentage of terminations of pregnancy	Total number of terminations of pregnancy (including overtime treatment)	Number of pregnancies	0.344828	0
							Percentage of women taking folic acid before the start of pregnancy	Number of women taking folic acid before the start of pregnancy	Number of pregnant women	0.310345	0
														Health outcomes child: premature birth
														Indicator	Numerator	Denumerator	Top 3	Preference
														Percentage of children with a preterm birth or with a low birth weight for gestational age (SGA)	Number of children born after 22 weeks of gestation with a birth weight below the 10th percentile and/or with a gestational age of less than 37 weeks	Number of children born after 22 weeks of gestation	1	0.931034
														Percentage of children with a preterm birth (< 37 weeks)	Number of children born after 22 weeks of gestation with a gestational age of less than 37 weeks	Number of children born after 22 weeks of gestation	0.448276	0
														Percentage of children with a very preterm birth (< 26 weeks)	Number of children born after 22 weeks of gestation with a gestational age of less than 26 weeks	Number of children born after 22 weeks of gestation	0.551724	0.0689655
														Relation parent - child
														Indicator	Numerator	Denumerator	Top 3	Preference
														Percentage of children aged 0 - 2 years with a secure bonding with their parents	Number of children aged 0 - 2 years with a secure bonding with their parents	Number of children aged 0 - 2 years	0.827586	0.551724
														Percentage of parents of children aged 0 - 2 years who are dissatisfied with their relationship with their child	Number of parents of children aged 0 - 2 years who are dissatisfied with their relationship with their child	Number of parents of children aged 0 - 2 years	0.551724	0
														Number of out-of-home placements for children before the age of 2 (per 1,000)	Number of children before the age of two who at any time received a youth protection measure for at least one day, overlapping with youth care with residence	Number of children aged 0 - 2 years	0.896552	0.275862
														Percentage of children aged 0 to 2 years in a single-parent family	Number of children aged 0 to 2 years in a single-parent family	Number of children aged 0 - 2 years	0.517241	0.0344828
														Health: intellectual disability parent
														Indicator	Numerator	Denumerator	Top 3	Preference
														Percentage of children aged 0 - 2 years of which one or both parents have a mild intellectual disability	Number of children aged 0 - 2 years of which one or both parents have a mild intellectual disability	Number of children aged 0 - 2 years	0.793103	0.275862
														Percentage of children born in a family of which one or both parents have a mild intellectual disability	Number of live births born in a family of which one or both parents have a mild intellectual disability	Number of births	0.827586	0.724138
														Child abuse and neglect
														Indicator	Numerator	Denumerator	Top 3	Preference
														Percentage of women who recently gave birth screened for domestic violence and abuse	Number of women who recently gave birth screened for domestic violence and abuse	Number of women who recently gave birth	0.793103	0.607143
														Percentage of reports of abuse or neglect of children aged 0 to 2 years	Number of reports of abuse or neglect of children aged 0 to 2 years	Number of children aged 0 - 2 years	0.896552	0.392857

## Sheet: Final indicator set
Final set of indicators *
(1) Preconception
Indicator	Numerator	Denumerator	Data source	Time period: first year of data availability - most recent year	Data available on a national level yes or no, frequency	Comments
Percentage of women and men in the reproductive age with debts	Number of women and men aged 19 to 45 with a registration of debt restructuring and/or delayed health insurance payments for more than six months	Number of women and men aged 19 to 45	CBS-microdata through DIAPER*	1998 - 2018 (debt restructuring), 2010 - 2019 (deplayed health insurance payments).	Yes, yearly
Percentage of women and men in the reproductive age with psychological or psychiatric problems	Number of women and men aged 19 to 45 with healthcare expenditures for mental healthcare services and/or medication related to psychological or psychiatric problems	Number of women and men aged 19 to 45	CBS-microdata through DIAPER*	2006 - 2019	Yes, yearly	There is no registration of minor psychological problems (as seen by the general practice mental health worker (Dutch translation: POH-GGZ) in national data sources
Percentage of women and men in the reproductive age with stress	Number of women and men aged 19 to 45 with stress in the past 4 weeks (for example due to work/study, education, health, informal care, finance, social media)	Number of women and men aged 19 to 45	CBS-microdata through DIAPER*	2020 (binnenkort verwacht)	Cohort (once every 4 years, +- 500,000 participants)	The public health monitor is distributed every four years to a different sample of the Dutch population of 18-64 year-olds (+-500,000). Presentation at neighbourhood level is therefor not possible. The results of the indicator must be extrapolated to calculate national figures.
Percentage of women in the reproductive age who smoke	Number of women aged 19 to 45 who smoke	Number of women aged 19 to 45	CBS-microdata through DIAPER*	2012, 2016	Cohort (once every 4 years, +- 500,000 participants)	The public health monitor is distributed every four years to a different sample of the Dutch population of 18-64 year-olds (+-500,000). Presentation at neighbourhood level is therefor not possible. The results of the indicator must be extrapolated to calculate national figures.
Percentage of families reached with a preconception consultation (preconception care)	Number of women with a claim for a preconception consultation (before the first pregnancy or in between two pregnancies)	Number of pregnancies (including miscarriages, non-viable pregnancies)	Vektis# and Perined through DIAPER*	2015 - 2020	Yes, yearly	Data only concern midwifery practices and are therefor not complete, since preconception consultations are also done by the general practitioner and in the hospital
Percentage of low literacy among young people (<30 years) without partner and children	Number of low literate people under the age of 30 without a partner and/or children	Number of people under the age of 30 without a partner and/or children	Website geletterdheidinzicht: https://geletterdheidinzicht.nl/	2019	Yes, no now data availability planned at this moment	The website geletterdheidinzicht.nl shows multiple target groups for municipalities to shape policy. Some examples: Dutch working people (30 - 50 y/o), young people (<30 y/o) without a partner or children, and migrants (>30 years) with a partner and/or children. The National Institute for Public Health and Environment is currently discussing the mapping of low literacy in the reproductive age.
Percentage of women and men in the reproductive age living in a neighbourhood with a low liveability score	Number of women and men aged 19 to 45 living in a neighbourhood with a low liveability score (weak to very weak)	Number of women and men aged 19 to 45	CBS-microdata through DIAPER*	2002, 2008, 2012, 2014, 2016, 2018	Yes, every two years	Most recent data currently for 2018. The model of the liveability index is currently being updated/recalibrated. The new liveability index 3.0 is expected in November 2021.
(2) Pregnancy
Indicator	Numerator	Denumerator	Data source	Time period: first year of data availability - most recent year	Data available on a national level yes or no, frequency	Comments
Percentage of pregnant women with debts	Number of pregnant women with a registration of debt restructuring and/or delayed health insurance payments for more than six months in year of childbirth	Number of pregnant women in year of childbirth	CBS-microdata through DIAPER*	1998 - 2018 (debt restructuring), 2010 - 2019 (deplayed health insurance payments).	Yes, yearly
Percentage of pregnant women who had their first antenatal care visit after the 10th week of pregnancy	Percentage of pregnancies from 22 weeks of gestation whereby the first antenatal care visit took place after the 10th week of pregnancy	Number of pregnancies from 22 weeks of gestation	Perined through DIAPER*	2000 - 2019	Yes, yearly
Percentage of pregnant women with psychological or psychiatric problems	Number of women with healthcare expenditures for mental healthcare services and/or medication related to psychological or psychiatric problems in year of childbirth	Number of pregnant women in year of childbirth	CBS-microdata through DIAPER*	2006 - 2019	Yes, yearly	There is no registration of minor psychiatric problems in national data sources
Percentage of women who smoke at some point during pregnancy	Number of pregnant women who smoke at some point during pregnancy	Number of pregnant women	Perined through DIAPER*	2010 - 2019	Yes, yearly	Until recently, data was unreliable. The new dataset from Perined makes it possible to calculate this indicator. The quality of this is so far unclear.
Percentage of pregnant women in a potentially vulnerable situation (3 or more risk factors to vulnerability)	Number of pregnant women with 3 or more of the following risk factors to vulnerability in year of childbirth: low household income (<10th percentile), mental healthcare services use, use of medication related to psychological or psychiatric problems, having debts, detention, high healthcare expenditure, death of partner, divorce.	Number of women in year of childbirth	CBS-microdata through DIAPER*	2011 - 2019	Yes, yearly	There are many more risk factors and protective factors to vulnerability. The selected risk factors are available annually and at municipal level in national Data sources
(3) after birth
Indicator	Numerator	Denumerator	Data source	Time period: first year of data availability - most recent year	Data available on a national level yes or no, frequency	Comments
Percentage of children born in a family with debts	Number of live births of whom one or both parents have a registration of debt restructuring and/or delayed health insurance payments for more than six months	Number of live births	CBS-microdata through DIAPER*	1998 - 2018 (debt restructuring), 2010 - 2019 (deplayed health insurance payments).	Yes, yearly
Percentage of families not receiving postpartum care (at home) after birth	Number of live births of whom the mother had a declaration for postpartum care after birth	Number of live births	Vektis and CBS-microdata through DIAPER*	2015 - 2020	Yes, yearly
Percentage of children aged 0 to 2 years of whom one or both parents have psychological or psychiatric problems	Number of children till the age of 2 of whom one or both parents have healthcare expenditures for mental healthcare services and/or medication related to psychological or psychiatric problems	Number of children till the age of 2	CBS-microdata through DIAPER*	2006 - 2019	Yes, yearly
Percentage of children born in a family in a potentially vulnerable situation (3 or more risk factors to vulnerability)	Number of live births born in a family with three or more of the following risk factors to vulnerability: low household income (<10th percentile), mental healthcare services use, use of medication related to psychological or psychiatric problems, having debts, detention, high healthcare expenditure, death of partner, divorce.	Number of live births	CBS-microdata through DIAPER*	2011 - 2019	Yes, yearly
Percentage of children with a preterm birth or with a low birth weight for gestational age (SGA)	Number of children born after 22 weeks of gestation with a birth weight below the 10th percentile (according to Hoftiezer et al., 2019) and/or with a gestational age of less than 37 weeks	Number of children born after 22 weeks of gestation	Perined through DIAPER*	2000 - 2019	Yes, yearly
Percentage of children born in a family of which one or both parents have a mild intellectual disability	Number of live births born in a family of which one or both parents have a mild intellectual disability	Number of live births	CBS-microdata through DIAPER*	2000-2014; 2010-2014; 2009-2016 depending on data source	Yes, no now data availability planned at the moment	This concerns a selective group. Statistics Netherlands has register data on mild intellectual disabilities, but this is limited to people who are registered as mildly mentally disabled (in several registries of occupational disabilities, sheltered employment and entitlement to the Long-Term care Act (WLZ)). It is therefore not possible to indicate the total number of people with a mild intellect…
Number of out-of-home placements for children before the age of 2 (per 1,000)	Number of children before the age of two who at any time received a youth protection measure for at least one day, overlapping with youth care with residence	Number of children till the age of 2	CBS-microdata through DIAPER*	2015 - 2020 (first 6 months)	Yes, yearly
References
Hoftiezer, L., Hof, M. H., Dijs-Elsinga, J., Hogeveen, M., Hukkelhoven, C. W., & van Lingen, R. A. (2019). From population reference to national standard: new and improved birthweight charts. American journal of obstetrics and gynecology, 220(4), 383.e1-383.e317.
* A Dutch version of the set of indicators (and its development) can be found online: https://www.rivm.nl/documenten/factsheet-indicatorenset-voor-lokale-monitor-kansrijke-start-delphi-studie

## Sheet: Choice set
Choice set
(1) Preconception
Topic	Indicator
Preconception	Percentage of families reached with a preconception consultation (preconception care) before the first pregnancy
Client characteristics: socioeconomic status	Percentage of women and men in the reproductive age with a low educational level
Client characteristics: socioeconomic status	Percentage of women and men in the reproductive age with a long-term low income
Overweight or underweight	Percentage of women in the reproductive age who are overweight
Poverty	Percentage of women and men in the reproductive age who had insufficient financial resources (struggled to make ends meet)
Poverty	Percentage of women and men in the reproductive age with an income up to the 101% threshold of the social minimum
Poverty	Percentage of women and men in the reproductive age with a low household income (<10th percentile)
Health: psychological/psychiatric problems	Percentage of women and men in the reproductive age with depressive or anxiety symptoms
Substance use: alcohol	Percentage of women in the reproductive age who drink alcohol
Social network	Percentage of women in the reproductive age being moderately or severely lonely
Cumulation of risk factors	Percentage of women in the reproductive age in a potentially vulnerable situation (3 or more risk factors to vulnerability)
Cumulation of risk factors	Percentage of women in the reproductive age in a potentially vulnerable situation (5 or more risk factors to vulnerability)
Low literacy	Percentage of low literacy among migrants (>30 years) with partner and/or children
(2) Pregnancy
Topic	Indicator
Poverty	Percentage of pregnant women and their partner with an income up to the 101% threshold of the social minimum
Poverty	Percentage of pregnant women and their partner with a low household income (<10th percentile)
Client characteristics: socioeconomic status	Percentage of pregnant women and their partner living in a neighborhood with a low livability score
Client characteristics: socioeconomic status	Percentage of pregnant women with a low educational level
Client characteristics: socioeconomic status	Percentage of pregnant women with a long-term low income
Health: psychological/psychiatric problems	Percentage of pregnant women with depressive or anxiety symptoms
Health: intellectual disability parents	Percentage of pregnant women with a mild intellectual disability
Early detection by healthcare provider	Percentage of pregnant women who had their first antenatal care visit after the 14th week of pregnancy
Cumulation of risk factors	Percentage of pregnant women in a potentially vulnerable situation (5 or more risk factors to vulnerability)
Substance use: alcohol	Percentage of pregnant women who drink alcohol
Substance use: drugs	Percentage of pregnant women who use drugs
Vulnerable family: single parent family	Percentage of pregnant women being single
(3) After birth
Topic	Indicator
Health outcomes child: low birth weight	Percentage of children with a low birth weight for gestational age (SGA)
Health outcomes child: premature birth	Percentage of children with a preterm birth (< 37 weeks)
Relation parent - child	Percentage of children born in a single-parent family
Poverty	Percentage of children born in a family with an income up to the 101% threshold of the social minimum
Poverty	Percentage of children born in a family with a low household income (<10th percentile)
Health: psychological/psychiatric problems	Percentage of children aged 0 to 2 years of whom one or both parents have depressive or anxiety disorders
Early detection by healthcare provider	Percentage of families who receive less than 24 hours or no postpartum care (at home) after birth
Cumulation of risk factors	Percentage of children born in a family in a potentially vulnerable situation (5 or more risk factors to vulnerability)
Development: language	Percentage of children with a negative score on speech-language development around the age of two
Overweight or underweight child	Percentage of children with overweight (including obesity) around the age of two
Development: emotional	Percentage of children aged 35 to 49 months with an SDQ Total Problem Score greater than the cut-off value 9 (SDQ Parent Version)
Development: motor skills	Percentage of children aged 44 to 46 months whose D-score is below a cut-off value that has yet to be determined
Breastfeeding	Percentage of children aged 4 to 7 months who are breastfed (possibly in addition to formula)
Client characteristics: socioeconomic status	Percentage of children aged 0 to 2 years of whom the parents have a low educational level
Client characteristics: socioeconomic status	Percentage of children aged 0 to 2 years of whom the parents have a long-term low income
Client characteristics: socioeconomic status	Percentage of children aged 0 to 2 years who live in a neighborhood with a low livability score
Client characteristics: age	Percentage of teenage mothers
Vulnerable family	Percentage of parents of children aged 0 to 2 who move frequently

## Sheet: Development agenda
Development agenda
(1) Preconception
Topic	Indicator
Poverty	Percentage of women and men in the reproductive age with stress due to finances
Substance use: smoking	Percentage of women who smoke prior to pregnancy
Substance use: smoking	Percentage of women who quit smoking prior to pregnancy
Low literacy	Percentage of low literacy among women and men in the reproductive age
Domestic violence (including screening)	Percentage of referrals of women and men in the reproductive age to support regarding domestic violence
Early detection by healthcare provider	Work in progress
(2) Pregnancy
Topic	Indicator
Poverty	Percentage of pregnant women and their partner with stress due to finances
Social network	Percentage of pregnant women being moderately or severely lonely
Early detection by healthcare provider	Percentage of midwives who systematically use a validated screening tool for vulnerability during pregnancy
Domestic violence (including screening)	Percentage of pregnant women experiencing domestic violence during pregnancy
Stress	Percentage of pregnant women with stress
Unintended and/or unwanted pregnancy	Percentage of unwanted pregnancies
Unintended and/or unwanted pregnancy	Percentage of unplanned pregnancies
Care: multidisciplinary collaboration	Percentage of pregnant women who are in the picture of youth health care before childbirth
(3) After birth
Topic	Indicator
Poverty	Percentage of parents with children aged 0 - 2 years with stress due to finances
Early detection by healthcare provider	Percentage of families not receiving postpartum care (at home) after birth while they are classified as possibly vulnerable (e.g. based on a screening tool)
Social network	Percentage of parents with children aged 0 - 2 years being moderately or severely lonely
Child abuse and neglect	Percentage of reports of abuse or neglect of children aged 0 to 2 years
Child abuse and neglect	Percentage of women who recently gave birth screened for domestic violence and abuse
Relation parent – child	Percentage of children aged 0 - 2 years with a secure bonding with their parents
Stress	Percentage of parents of children aged 0 - 2 years who experience above-average stress with parenting
