# Supplementary material for: Monitoring the Dutch Solid Start Program: Developing an Indicator Set for Municipalities to Monitor their First Thousand Days-Approach
Source: Int J Integr Care. 2022 Oct 25;22(4):8. doi: 10.5334/ijic.6508 (PMC9615606; doi:10.5334/ijic.6508)
Supplement: Appendix D. — National indicator set. [file ijic-22-4-6508-s4.xlsx]

## Sheet: Table of contents
Table of contents
	Name of worksheet	Content
	National indicator set	An overview of the indicator set that is used for monitoring the Solid Start action program on a national level, including each indicators' numerator, denumerator and data source

## Sheet: National indicator set
National indicator set
This national indicator set was developed in 2019 (RIVM, 2019). A Dutch version of the set of indicators (and its development), as well as the annual factsheets with a quantification of the indicators can be found online: https://www.rivm.nl/zorg/organisatie-van-zorg/kansrijke-start. Some indicators are formulated slightly different over the years, due to data-availability. The overview on this w…
(1) Preconception
Indicator	Numerator	Denumerator	Data source
Percentage of municipalities with a local or regional coalition around the first 1000 days of life	Number of municipalities with a local or regional coalition around the first 1000 days of life	Number of municipalities (that receive additional subsidies for Solid Start)	questionnaire among municipalities
Percentage of municipalities with a joint Solid Start-action plan	Number of municipalities with a joint Solid Start-action plan (completed or under development).	Number of municipalities (that receive additional subsidies for Solid Start)	questionnaire among municipalities
Percentage of (central) municipalities that started the program 'Nu Niet Zwanger (Not Pregnant Now)	Number of (central) municipalities that started the program 'Nu Niet Zwanger' (Not Pregnant Now)	Number of (central) municipalities	GGD GHOR Nederland (association for public health and safety in the Netherlands
(2) Pregnancy
Indicator	Numerator	Denumerator	Data source
Percentage of municipalities in which youth healthcare offers prenatal care visits	Number of municipalities in which youth healthcare offers prenatal care visits	Number of municipalities (that have answered the question)	questionnaire among municipalities
Percentage of municipalities in which the program ' VoorZorg' (Nurse Family Partnership) is offered	Number of municipalities in which 'VoorZorg' (Nurse Family Partnership) is offered	Number of municipalities	Nederlands Centrum Jeugdgezondheid (Dutch centre of youth healthcare)
Percentage of midwifery practices trained in the program 'CenteringZwangerschap' (CenteringPregnancy)	Number of midwifery practices of which at least one midwife has followed a 'CenteringZwangerschap' (CenteringPregnancy) training.	Number of midwifery practices	Stichting Centering Nederland (foundation for Centering in the Netherlands)
Percentage of pregnant women who have their first antenatal care visit after the 10th week of pregnancy	Number of pregnancies from 24 weeks of gestation whereby the first antenatal care visit took place after the 10th week of pregnancy	Number of pregnancies from 24 weeks of gestation	Perined through DIAPER*
Percentage of pregnant women with debts	Number of pregnant women with a registration of debt restructuring and/or delayed health insurance payments for more than six months in year of childbirth	Number of pregnant women in year of childbirth	CBS-microdata through DIAPER*
(3) after birth
Indicator	Numerator	Denumerator	Data source
Percentage of youth healthcare organizations that offer the program 'CenteringOuderschap' (CenteringParenting)	Number of youth healthcare organizations that offer the program 'CenteringOuderschap' (CenteringParenting)	Number of youth healthcare organizations that offer care and support for parents during the first 1000 days	Stichting Centering Nederland en TNO
Percentage of families not receiving postpartum care (at home) after birth	Number of live births of whom the mother had no declaration for postpartum care after birth	Number of live births	Vektis and CBS-microdata through DIAPER*
Percentage of children born in a family in a potentially vulnerable situation (three or more risk factors to vulnerability)	Number of live births born in a family with three or more of the following risk factors to vulnerability: low household income (<10th percentile), mental healthcare services use, use of medication related to psychological or psychiatric problems, having debts, detention, high healthcare expenditure, death of partner, divorce.	Number of live births	CBS-microdata through DIAPER*
Percentage of children with a preterm birth or with a low birth weight for gestational age (SGA)	Number of children born after 22 weeks of gestation with a birth weight below the 10th percentile (according to Hoftiezer et al., 2019) and/or with a gestational age of less than 37 weeks	Number of children born after 22 weeks of gestation	Perined through DIAPER*
Percentage of children with a negative score on speech-language development around the age of two	Number of children with a negative score for the developmental characteristics 'says sentences of two words' and 'points out six body parts on a doll', during the contact moment with youth healthcare around the age of two	Number of children with available data on speech-language development	inquiry among all youth healthcare organizations
Percentage of children with overweight (including obesity) around the age of two	Number of children with a BMI score in the categories 'overweight' or 'obesitas' during the contactmoment with youth healthcare around the age of two	Number of children with available data on BMI	inquiry among all youth healthcare organizations
Number of out-of-home placements for children before the age of 2 (per 1.000)	Number of children till the age of two who at any time received a youth protection measure for at least one day, overlapping with youth care with residence	Number of children till the age of 2	CBS-microdata through DIAPER*
References
Hoftiezer, L., Hof, M. H., Dijs-Elsinga, J., Hogeveen, M., Hukkelhoven, C. W., & van Lingen, R. A. (2019). From population reference to national standard: new and improved birthweight charts. American journal of obstetrics and gynecology, 220(4), 383.e1-383.e317.
RIVM. Indicatoren Kansrijke Start: Een Delphi-studie [Indicators Solid Start: a Delphi study]. Bilthoven, the Netherlands; 2019
* DIAPER (Data-InfrAstructure for ParEnts and ChildRen) is a nationwide population-based data-infrastructure that integrates routinely collected observational data from three Dutch nationwide data sources (Perined, Vektis, Statistics Netherlands) at individual level. More information in Dutch can be found at https://www.rivm.nl/diaper
